# Supplementary material for: Single-step RT-PCR assay for dual genotyping of GI and GII norovirus strains
Source: J Clin Virol. 2021 Jan;134:104689. doi: 10.1016/j.jcv.2020.104689 (PMC7816162; doi:10.1016/j.jcv.2020.104689)
Supplement: Supplementary file 1 [file mmc1.xlsx]

## Sheet: Dual types
Table S1: Norovirus polymerase and capsid dual type combinations
DUAL TYPES	USA	Guatemala	Peru	Bangladesh	Total
GI.1[P1]	7	0	20	0	27
GI.2[P2]	1	0	7	0	8
GI.3[P10]	1	0	0	6	7
GI.3[P12]	56	0	22	0	78
GI.3[P3]	13	16	74	3	106
GI.3[PNA3]	NA	NA	NA	1	1
GI.4[P4]	13	0	8	4	25
GI.5[P]	25	0	65	0	90
GI.5[P12]	0	0	0	2	2
GI.5[P5]	24	9	0	0	33
GI.6[P11]	5	0	0	0	5
GI.6[P6]	16	0	1	2	19
GI.7[P7]	11	1	69	2	83
GI.7[PNA2]	NA	NA	NA	2	2
GI.8[P8]	0	0	10	3	13
GI.9[P9]	0	0	3	0	3
GII.1[P16]	10	NA	NA	NA	10
GII.1[P33]	8	NA	24	NA	32
GII.1[P37]	NA	NA	NA	2	2
GII.10[P16]	NA	NA	NA	2	2
GII.12[P16]	6	NA	NA	NA	6
GII.12[P33]	NA	NA	NA	1	1
GII.13[P16]	25	NA	NA	4	29
GII.17[P13]	NA	NA	12	NA	12
GII.17[P17]	7	3	2	4	16
GII.17[P31]	NA	NA	1	NA	1
GII.17[PNA2]	NA	NA	54	NA	54
GII.2[P16]	120	NA	NA	NA	120
GII.20[P20]	NA	NA	NA	1	1
GII.21[P16]	NA	NA	NA	2	2
GII.21[P21]	NA	NA	NA	2	2
GII.22[P22]	NA	NA	NA	2	2
GII.23[P23]	NA	NA	72	NA	72
GII.24[P24]	NA	NA	14	NA	14
GII.26[P26]	NA	NA	1	NA	1
GII.27[P27]	NA	NA	15	NA	15
GII.3[P12]	26	NA	NA	NA	26
GII.3[P16]	NA	NA	6	7	13
GII.3[P21]	3	NA	NA	NA	3
GII.4 New Orleans[P4 New Orleans]	NA	NA	7	12	19
GII.4 New Orleans[P31]	NA	NA	80	NA	80
GII.4 Sydney[P4 New Orleans]	25	NA	NA	4	29
GII.4 Sydney[P16]	514	28	NA	NA	542
GII.4 Sydney[P31]	102	NA	190	2	294
GII.5[P22]	NA	NA	7	NA	7
GII.6[P7]	48	NA	200	8	256
GII.7[P7]	27	NA	62	4	93
GII.8[P8]	NA	NA	30	1	31
GII.9[P7]	NA	NA	NA	2	2
GII.NA1[PNA1]	NA	NA	2	NA	2
GII.P2-GII.2[P2]	16	NA	57	4	77
GII.P2-GII.5[P2]	NA	NA	NA	1	1
GII.P7-GII.14[P7]	5	3	7	1	16
GII.untypeable[Puntypeable]	NA	NA	5	NA	5
Total	1114	60	1127	91	2392
