# Supplementary material for: Single-step RT-PCR assay for dual genotyping of GI and GII norovirus strains
Source: J Clin Virol. 2021 Jan;134:104689. doi: 10.1016/j.jcv.2020.104689 (PMC7816162; doi:10.1016/j.jcv.2020.104689)
Supplement: Supplementary file 2 [file mmc2.xlsx]

## Sheet: P-Type
Table S2: P-type breakdown: A) Genogroup I, B) Genogroup II
A)
P-type	USA	Guatemala	Peru	Bangladesh	total
GI.P1	7	0	20	0	27
GI.P2	1	0	7	0	8
GI.P3	13	16	74	3	106
GI.P4	37	9	8	4	58
GI.P5	25	0	65	0	90
GI.P6	16	0	1	2	19
GI.P7	11	1	69	2	83
GI.P8	1	0	10	3	14
GI.P9	5	0	3	0	8
GI.P10	0	0	0	6	6
GI.P11	56	0	0	0	56
GI.P12	0	0	0	2	2
GI.P13	0	0	22	0	22
GI.PNA1	0	0	0	2	2
GI.PNA3	0	0	0	1	1
Total	172	26	279	25	502
B)
P-type	USA	Guatemala	Peru	Bangladesh	total
GII.P2	16	0	57	5	78
GII.P4 New Orleans	25	0	7	16	48
GII.P7	80	3	269	15	367
GII.P8	0	0	30	1	31
GII.P12	26	0	0	0	26
GII.P13	0	0	12	0	12
GII.P16	675	28	6	15	724
GII.P17	7	3	2	4	16
GII.P20	0	0	0	1	1
GII.P21	3	0	0	2	5
GII.P22	0	0	7	2	9
GII.P23	0	0	72	0	72
GII.P24	0	0	14	0	14
GII.P26	0	0	1	0	1
GII.P27	0	0	15	0	15
GII.P31	102	0	271	2	375
GII.P33	8	0	24	1	33
GII.P37	0	0	0	2	2
GII.PNA1	0	0	2	0	2
GII.PNA2	0	0	54	0	54
GII.P untypeable	0	0	5	0	5
Total	942	34	848	66	1890
