# Supplementary material for: Single-step RT-PCR assay for dual genotyping of GI and GII norovirus strains
Source: J Clin Virol. 2021 Jan;134:104689. doi: 10.1016/j.jcv.2020.104689 (PMC7816162; doi:10.1016/j.jcv.2020.104689)
Supplement: Supplementary file 3 [file mmc3.xlsx]

## Sheet: Genotype
Table S3: Genotype breakdown: A) Genogroup I, B) Genogroup II
A)
Genotype	USA	Guatemala	Peru	Bangladesh	total
GI.1	7	0	20	0	27
GI.2	1	0	7	0	8
GI.3	70	16	96	8	190
GI.4	13	0	8	4	25
GI.5	49	9	65	2	125
GI.6	21	0	1	2	24
GI.7	11	1	69	4	85
GI.8	0	0	10	3	13
GI.9	0	0	3	0	3
GI.untypeable	0	0	0	2	2
Total	172	26	279	25	502
B)
Genotype	USA	Guatemala	Peru	Bangladesh	total
GII.1	18	0	24	2	44
GII.2	136	0	57	4	197
GII.3	29	0	6	7	42
GII.4 New Orleans	0	0	87	12	99
GII.4 Sydney	641	28	190	6	865
GII.5	0	0	7	1	8
GII.6	48	0	200	8	256
GII.7	27	0	62	4	93
GII.8	30	0	0	1	31
GII.9	0	0	0	2	2
GII.10	0	0	0	2	2
GII.12	6	0	0	1	7
GII.13	25	0	0	4	29
GII.14	5	3	7	1	16
GII.17	7	3	69	4	83
GII.20	0	0	0	1	1
GII.21	0	0	0	4	4
GII.22	0	0	0	2	2
GII.23	0	0	72	0	72
GII.24	0	0	14	0	14
GII.26	0	0	1	0	1
GII.27	0	0	15	0	15
GII.NA1	0	0	2	0	2
GII.untypeable	0	0	5	0	5
Total	972	34	818	66	1890
